# Supplementary material for: Genetic association of mosaic loss of chromosome Y with prostate cancer in men of European and East Asian ancestries: a Mendelian randomization study
Source: Front Aging. 2023 May 31;4:1176451. doi: 10.3389/fragi.2023.1176451 (PMC10264619; doi:10.3389/fragi.2023.1176451)
Supplement: Supplementary file 1 [file Table2.XLSX]

## Sheet: Table S1
Consensus.Gene	SNP	CHR	BP	Risk.Allele	Other.Allele	Risk_AF	INFO	OR	Chisq	P
PRDM16	rs1569419	1	2996602	T	C	0.234	0.98	1.06 [1.05-1.08]	50.7251	1.1e-12
PRDM16	rs2651932	1	3098661	G	A	0.089	0.98	1.08 [1.05-1.11]	31.5947	1.9e-08
TAL1	rs34087210	1	47689842	G	C	0.583	1	1.05 [1.03-1.06]	41.0966	1.4e-10
KCNA3 / RP11-284N8.3	rs56795609	1	111208718	A	T	0.825	0.99	1.06 [1.04-1.08]	42.0663	8.8e-11
PHGDH / NOTCH2	rs478093	1	120255126	G	A	0.683	0.99	1.05 [1.03-1.06]	32.5652	1.2e-08
CTSK	rs10305667	1	150832108	C	T	0.762	0.99	1.05 [1.04-1.07]	40.7879	1.7e-10
PMF1	rs1052053	1	156202173	G	A	0.379	1	1.16 [1.14-1.18]	410.026	3.6e-91
PARP1	rs9943081	1	226538054	C	A	0.852	0.99	1.06 [1.04-1.08]	32.9153	9.6e-09
TRIM58	rs3811444	1	248039451	C	T	0.666	1	1.06 [1.04-1.08]	66.8416	2.9e-16
GACAT3	rs4669037	2	16228929	T	C	0.322	1	1.06 [1.05-1.08]	65.6041	5.5e-16
FAM49A	rs16982394	2	16624749	A	C	0.266	0.98	1.11 [1.10-1.13]	175.028	5.9e-40
FANCL	rs6731121	2	58991868	G	T	0.386	0.99	1.05 [1.04-1.07]	45.6229	1.4e-11
SPRED2	rs4671127	2	65562970	C	G	0.663	0.99	1.05 [1.03-1.06]	36.2902	1.7e-09
ARHGAP25	rs10048745	2	68962137	A	G	0.257	0.97	1.10 [1.08-1.12]	134.44	4.4e-31
BCL2L11	rs3761704	2	111903698	G	A	0.135	1	1.07 [1.05-1.09]	45.0262	1.9e-11
CXCR4	rs11679328	2	136884461	T	C	0.064	0.99	1.15 [1.11-1.18]	84.0446	4.8e-20
MBD5	rs2382230	2	149303264	T	A	0.669	0.99	1.05 [1.03-1.06]	37.0654	1.1e-09
LY75	rs72955755	2	160718332	G	C	0.459	1	1.06 [1.04-1.07]	60.6979	6.7e-15
GIGYF2	rs769022853	2	233688075	T	TTC	0.579	0.96	1.05 [1.03-1.06]	37.6492	8.5e-10
SETD2 / NBEAL2	rs13063578	3	47087837	A	T	0.401	1	1.06 [1.05-1.08]	72.0138	2.1e-17
UQCRC1	rs62618742	3	48638801	C	T	0.969	0.94	1.28 [1.22-1.33]	128.945	7e-30
MON1A	rs551319785	3	49979929	C	CA	0.139	0.71	1.08 [1.05-1.11]	40.1089	2.4e-10
EIF4E3	rs34778241	3	71771215	TG	T	0.62	0.86	1.08 [1.07-1.10]	105.006	1.2e-24
SENP7 / PCNP	rs13062095	3	101267385	C	T	0.337	0.99	1.12 [1.10-1.13]	210.074	1.3e-47
ZBTB20	rs12695310	3	114574027	G	T	0.47	0.99	1.07 [1.06-1.09]	102.973	3.4e-24
RPN1 / GATA2	rs34890930	3	128329223	T	C	0.728	1	1.06 [1.04-1.07]	48.4862	3.3e-12
RPN1 / GATA2	rs17255991	3	128356214	C	T	0.894	0.99	1.12 [1.09-1.15]	90.1799	2.2e-21
RPN1 / GATA2	rs9844706	3	128380781	G	A	0.113	1	1.11 [1.09-1.14]	81.6347	1.6e-19
PIK3CB	3:138428865_CA_C	3	138428865	C	CA	0.538	0.98	1.06 [1.04-1.07]	60.8904	6e-15
TSC22D2	rs59633341	3	150018880	A	AT	0.163	1	1.24 [1.22-1.27]	505.321	6.6e-112
MECOM	rs2293661	3	168838408	G	A	0.451	1	1.07 [1.06-1.09]	90.0319	2.3e-21
GRPEL1	rs568868093	4	7045070	TGCGGCG	T	0.607	0.98	1.07 [1.06-1.09]	81.6798	1.6e-19
KIT	rs218264	4	55408875	A	T	0.75	0.98	1.06 [1.04-1.07]	42.7658	6.2e-11
NFKB1	rs230533	4	103450083	G	A	0.651	0.99	1.05 [1.04-1.07]	45.051	1.9e-11
TET2	4:105864529_ACT_A	4	105864529	ACT	A	0.968	0.96	1.13 [1.09-1.18]	37.7406	8.1e-10
MAD2L1	rs2908986	4	120984876	A	G	0.292	1	1.05 [1.03-1.06]	34.466	4.3e-09
TRPC3	rs200123937	4	122870029	G	GT	0.757	0.97	1.07 [1.05-1.08]	54.928	1.3e-13
DDX60L	rs58355844	4	169370965	A	AT	0.416	0.99	1.04 [1.03-1.06]	31.0226	2.6e-08
CENPU	rs58222464	4	185647525	GA	G	0.152	0.99	1.06 [1.04-1.08]	30.3589	3.6e-08
TERT	rs56345976	5	1276873	G	A	0.396	0.93	1.04 [1.03-1.06]	32.9776	9.3e-09
DAP	rs1531842	5	10675766	T	G	0.306	0.99	1.05 [1.03-1.07]	42.836	6e-11
NREP	rs56116444	5	111061847	G	T	0.075	1	1.18 [1.15-1.21]	155.808	9.3e-36
H2AFY	rs3756364	5	134722201	G	A	0.87	0.99	1.08 [1.06-1.11]	57.3577	3.6e-14
SPDL1	rs116483731	5	169015479	G	A	0.992	1	1.42 [1.31-1.53]	73.669	9.2e-18
JARID2	rs6924733	6	15385281	G	T	0.485	1	1.05 [1.03-1.06]	44.7031	2.3e-11
HLA-A	6:29835518_T_A	6	29835518	A	T	0.302	1	1.06 [1.05-1.08]	51.3055	7.9e-13
MUC22	rs9262570	6	31012485	T	C	0.025	1	1.18 [1.13-1.24]	47.692	5e-12
HMGA1	rs57026767	6	34219698	C	T	0.16	0.99	1.06 [1.04-1.08]	35.5653	2.5e-09
CCND3 / GUCA1B	rs4714550	6	41986273	C	A	0.756	1	1.10 [1.08-1.12]	122.642	1.7e-28
CCND3 / GUCA1B	rs10456506	6	42016246	T	C	0.872	1	1.14 [1.12-1.17]	156.497	6.6e-36
MRPS18A / VEGFA / MAD2L1BP	rs11965885	6	43693094	G	T	0.417	0.97	1.05 [1.03-1.06]	38.5616	5.3e-10
CD164 / CCDC162P	rs9400267	6	109600164	T	C	0.484	1	1.13 [1.12-1.15]	299.663	3.9e-67
CD164 / CCDC162P	rs113250338	6	109684598	A	AT	0.612	0.91	1.09 [1.08-1.11]	134.972	3.3e-31
MYB	6:135522348_AT_A	6	135522348	AT	A	0.598	0.99	1.06 [1.05-1.08]	70.8246	3.9e-17
AHI1	rs17064495	6	135740529	C	A	0.029	0.99	1.15 [1.10-1.20]	40.1445	2.4e-10
MIR1202	6:156499770_CATAT_C	6	156499770	CATAT	C	0.87	1	1.08 [1.06-1.10]	49.9291	1.6e-12
ARID1B	rs6939093	6	156976545	A	G	0.036	0.97	1.12 [1.08-1.16]	34.2286	4.9e-09
QKI	rs381500	6	164478388	C	A	0.547	1	1.16 [1.14-1.18]	417.159	1e-92
MAD1L1	rs2280548	7	1976667	T	G	0.396	0.99	1.13 [1.11-1.14]	255.717	1.5e-57
HOXA9	rs35355140	7	27204732	C	A	0.931	1	1.15 [1.12-1.19]	105.648	8.8e-25
CCM2 / SNHG15	rs71565940	7	45081864	CAAAAAAAAAA	C	0.583	0.84	1.05 [1.03-1.07]	35.4797	2.6e-09
IKZF1	rs11769630	7	50257703	A	T	0.075	0.98	1.14 [1.11-1.17]	89.0169	3.9e-21
IKZF1	rs7781977	7	50346134	C	T	0.691	0.99	1.07 [1.05-1.08]	71.6751	2.5e-17
AZGP1	rs2527884	7	99562842	G	A	0.511	0.99	1.05 [1.03-1.06]	40	2.5e-10
STMP1	rs73721669	7	135347107	C	G	0.875	0.99	1.16 [1.14-1.19]	192.372	9.7e-44
KRBA1	rs111725880	7	149403226	C	T	0.886	1	1.15 [1.12-1.17]	151.944	6.5e-35
ESYT2 / NCAPG2	rs710422	7	158546543	G	A	0.222	1	1.07 [1.05-1.09]	62.2356	3e-15
SLC25A37	rs12549737	8	23394461	T	C	0.849	0.98	1.07 [1.05-1.09]	46.9894	7.1e-12
RBPMS	rs2979469	8	30285091	C	G	0.741	0.99	1.09 [1.08-1.11]	130.728	2.8e-30
TP53INP1	8:95966904_CT_C	8	95966904	CT	C	0.47	1	1.06 [1.05-1.08]	66.7768	3e-16
CCDC26	rs2395902	8	130612087	G	T	0.572	0.98	1.06 [1.04-1.07]	52.6083	4.1e-13
KANK1	rs7035770	9	668887	A	C	0.457	0.99	1.04 [1.03-1.06]	36.0122	2e-09
HABP4	rs13286011	9	99254394	C	T	0.967	0.99	1.13 [1.08-1.17]	30.7701	2.9e-08
SMC2	rs6479226	9	106972872	T	G	0.455	1	1.05 [1.03-1.06]	49.0772	2.5e-12
UGCG	rs74845559	9	114658936	C	G	0.855	0.99	1.09 [1.06-1.11]	66.0785	4.3e-16
NR6A1	9:127540902_TAAA_T	9	127540902	TAAA	T	0.498	0.99	1.04 [1.03-1.06]	32.8932	9.7e-09
TSC1	rs621940	9	135870130	C	G	0.842	0.99	1.09 [1.06-1.11]	69.3416	8.3e-17
BEND7	rs11258419	10	13536086	G	A	0.602	1	1.04 [1.03-1.06]	33.3628	7.6e-09
SGMS1	rs2688887	10	52062223	T	C	0.457	1	1.05 [1.03-1.06]	39.2901	3.7e-10
JMJD1C	rs538711822	10	65255514	CA	C	0.44	0.96	1.06 [1.04-1.07]	55.7958	8e-14
CTBP2	rs1926785	10	126850035	A	G	0.155	0.98	1.07 [1.05-1.09]	41.66	1.1e-10
CDKN1C	rs60808706	11	2857233	G	A	0.95	0.98	1.11 [1.07-1.15]	39.2546	3.7e-10
CDKN1C	rs458069	11	2858800	G	C	0.701	0.95	1.05 [1.03-1.06]	33.5936	6.8e-09
MADD / DDB2	rs2291119	11	47298201	C	T	0.708	1	1.05 [1.03-1.07]	37.3249	1e-09
TRPT1	rs2701539	11	63963378	G	T	0.064	1	1.09 [1.06-1.13]	34.8799	3.5e-09
USP35 / GAB2	rs760622583	11	77924656	T	TTCTAAG	0.162	1	1.07 [1.05-1.09]	42.9192	5.7e-11
SESN3	rs10831321	11	94964343	G	A	0.304	0.97	1.05 [1.03-1.06]	32.0321	1.5e-08
NPAT / ATM	rs7129527	11	108044995	G	A	0.41	1	1.10 [1.08-1.11]	166.517	4.3e-38
KDELC2 / ATM	rs74911261	11	108357137	A	G	0.026	1	1.20 [1.15-1.26]	68.5949	1.2e-16
USP28 / HTR3A	rs4288784	11	113745608	G	C	0.076	0.97	1.09 [1.06-1.12]	33.1525	8.5e-09
TSPAN9	12:3234377_AT_A	12	3234377	AT	A	0.825	0.97	1.12 [1.09-1.14]	124.642	6.1e-29
PARP11	rs11062924	12	4042363	T	G	0.17	0.99	1.08 [1.06-1.10]	63.7214	1.4e-15
PARP11	rs609018	12	4071901	G	T	0.435	1	1.09 [1.08-1.11]	151.335	8.9e-35
CCND2	rs1049612	12	4412762	A	G	0.612	1	1.05 [1.04-1.07]	48.9205	2.7e-12
LTBR	rs10849448	12	6493351	G	A	0.754	0.96	1.09 [1.07-1.10]	93.6759	3.7e-22
APOLD1 / CDKN1B	rs36117426	12	12890155	A	AG	0.592	0.96	1.07 [1.05-1.08]	78.0497	1e-18
ATF7IP / PLBD1	rs199525754	12	14551321	GT	G	0.426	0.99	1.06 [1.05-1.08]	68.7844	1.1e-16
ITPR2	12:26587983_ATTC_A	12	26587983	A	ATTC	0.07	0.99	1.12 [1.09-1.15]	62.0294	3.4e-15
HDAC7 / VDR	rs113736796	12	48213720	G	C	0.039	0.95	1.12 [1.08-1.16]	39.2339	3.8e-10
ACVR1B	rs73111522	12	52304721	A	G	0.041	0.98	1.15 [1.11-1.19]	53.6059	2.5e-13
NFE2 / HNRNPA1	rs35979828	12	54685880	T	C	0.07	1	1.14 [1.11-1.17]	94.2223	2.8e-22
MDM2 / NUP107	rs11177383	12	69209289	C	A	0.314	0.98	1.05 [1.04-1.07]	45.4789	1.5e-11
KITLG	rs980381	12	88754570	T	A	0.166	0.97	1.06 [1.04-1.08]	38.6131	5.2e-10
TESC	rs747692613	12	117478767	TTCC	T	0.672	0.99	1.05 [1.03-1.07]	41.5615	1.1e-10
KSR2	rs66700428	12	118465489	A	AAGA	0.851	0.96	1.06 [1.04-1.08]	32.4703	1.2e-08
ANAPC5	rs13141	12	121756084	G	A	0.989	1	1.25 [1.17-1.34]	44.1129	3.1e-11
CLIP1	rs560646371	12	122870247	G	GGCTGCAGGA	0.998	0.68	1.82 [1.48-2.24]	32.1209	1.4e-08
FLT3	rs76428106	13	28604007	C	T	0.013	0.92	1.28 [1.20-1.37]	54.4642	1.6e-13
FLT3	13:28618586_CA_C	13	28618586	C	CA	0.64	0.99	1.05 [1.04-1.07]	44.6869	2.3e-11
FLT3	rs117145034	13	28674797	A	G	0.017	0.77	1.25 [1.18-1.33]	49.9571	1.6e-12
ELF1 / RGS17P1	rs73176930	13	41579809	A	C	0.798	0.99	1.10 [1.08-1.12]	113.939	1.3e-26
PHF11 / RCBTB1	rs2407797	13	50259021	A	G	0.722	1	1.06 [1.05-1.08]	53.2017	3e-13
KLHL1	rs670180	13	71236611	A	T	0.574	0.99	1.05 [1.04-1.07]	59.1299	1.5e-14
PSMA6 / NFKBIA	rs4981287	14	35828198	A	G	0.24	0.99	1.08 [1.06-1.10]	85.3384	2.5e-20
TCL1A	rs2887399	14	96180695	G	T	0.796	0.99	1.25 [1.22-1.27]	616.53	4.3e-136
DLK1 / MEG3	rs72698720	14	101178715	C	G	0.864	0.99	1.18 [1.15-1.20]	238.194	9.7e-54
GOLGA8H	rs200113015	15	30906165	C	T	0.226	0.95	1.06 [1.04-1.07]	38.7486	4.8e-10
ATP8B4	rs7172615	15	50357743	G	T	0.761	0.99	1.07 [1.05-1.08]	58.5054	2e-14
ZWILCH / MAP2K1	rs76428668	15	66839282	G	T	0.25	1	1.06 [1.04-1.07]	43.5902	4e-11
CSK	rs372597211	15	75050575	CAA	C	0.651	0.97	1.05 [1.03-1.06]	35.7724	2.2e-09
HEATR3	rs11642909	16	50056698	A	G	0.682	0.99	1.05 [1.03-1.07]	42.1966	8.3e-11
CCDC102A	rs9939347	16	57570704	G	A	0.3	1	1.06 [1.05-1.08]	65.7678	5.1e-16
CENPN	rs3743503	16	81056441	G	T	0.127	1	1.14 [1.11-1.16]	153.884	2.5e-35
TP53	rs78378222	17	7571752	G	T	0.013	0.95	1.77 [1.65-1.88]	315.424	1.4e-70
FBXL20	rs541524196	17	37533759	GT	G	0.164	0.96	1.06 [1.04-1.08]	37.617	8.6e-10
ARL17B	rs7223609	17	44368776	T	C	0.185	0.75	1.07 [1.05-1.10]	42.5557	6.9e-11
FAM117A / SPOP	rs118035610	17	47804307	C	T	0.956	0.98	1.26 [1.22-1.30]	170.584	5.5e-39
STXBP4	rs767987183	17	53084697	CT	C	0.784	0.98	1.05 [1.03-1.07]	31.2521	2.3e-08
SYT4	rs80036149	18	41066578	A	C	0.887	0.99	1.07 [1.04-1.09]	32.1589	1.4e-08
SETBP1	rs141777833	18	41875875	C	T	0.01	0.77	1.39 [1.28-1.51]	61.86	3.7e-15
SETBP1	rs536088596	18	42028139	TAA	T	0.902	0.91	1.24 [1.21-1.28]	283.014	1.7e-63
SETBP1	rs72899729	18	42041131	G	T	0.014	0.93	1.45 [1.36-1.55]	136.996	1.2e-31
SETBP1	rs11082396	18	42080720	C	T	0.129	1	1.23 [1.20-1.25]	365.762	1.6e-81
SETBP1	rs1849209	18	42161643	T	G	0.767	1	1.19 [1.17-1.21]	415.729	2.1e-92
SETBP1	rs2852780	18	42276988	A	G	0.133	1	1.08 [1.06-1.10]	55.7116	8.4e-14
PMAIP1	rs60781426	18	57560810	A	G	0.117	0.98	1.07 [1.04-1.09]	34.8893	3.5e-09
BCL2	rs17758695	18	60920854	C	T	0.971	1	1.75 [1.67-1.82]	675.899	5.2e-149
HMHA1	rs36084354	19	1079959	A	G	0.092	1	1.11 [1.08-1.14]	72.4388	1.7e-17
NFIX	rs561123020	19	13171897	A	C	0.014	0.97	1.19 [1.12-1.27]	34.9622	3.4e-09
TM6SF2	rs739846	19	19419071	A	G	0.076	1	1.09 [1.06-1.12]	45.0888	1.9e-11
CEBPA	rs79966604	19	33752658	G	GGT	0.663	0.98	1.07 [1.05-1.09]	80.5529	2.8e-19
BAX	rs1805419	19	49459104	G	A	0.716	0.98	1.07 [1.05-1.09]	67.3029	2.3e-16
LOC101926935	20:25810527_CAAAT_C	20	25810527	CAAAT	C	0.799	0.95	1.08 [1.06-1.09]	58.4891	2e-14
HM13 / BCL2L1	rs7271671	20	30165788	C	A	0.927	0.73	1.22 [1.18-1.26]	137.111	1.1e-31
HM13 / BCL2L1	rs758275723	20	30176422	T	C	0.973	0.56	1.30 [1.23-1.38]	82.375	1.1e-19
HM13 / BCL2L1	rs6089050	20	30312945	C	T	0.787	1	1.17 [1.15-1.20]	340.069	6.2e-76
CDK5RAP1	rs291699	20	31982199	T	C	0.09	0.99	1.12 [1.09-1.14]	75.9759	2.9e-18
SNTA1	rs575653337	20	32007002	T	C	0.032	0.51	1.24 [1.17-1.31]	56.9912	4.4e-14
EIF2S2	20:32729372_GA_G	20	32729372	GA	G	0.877	0.75	1.08 [1.05-1.11]	36.8953	1.2e-09
CEBPB	rs6020413	20	48896445	T	A	0.785	0.99	1.05 [1.03-1.07]	32.0697	1.5e-08
CHEK2	rs186430430	22	29103598	C	T	0.003	0.75	2.02 [1.72-2.38]	68.1938	1.5e-16
SYNGR1	rs5757613	22	39715262	A	G	0.336	1	1.05 [1.03-1.07]	41.0835	1.5e-10
ZBED4	rs7410534	22	50289925	T	C	0.071	1	1.09 [1.06-1.12]	33.6869	6.5e-09
MAGEH1	rs5914348	23	55449565	T	G	0.741	0.99	1.04 [1.02-1.05]	39.1728	3.9e-10
SLC25A5	rs392020	23	118601473	T	C	0.251	1	1.04 [1.03-1.05]	45.9448	1.2e-11
LAMP2	rs173913	23	119619039	C	T	0.377	0.95	1.03 [1.02-1.04]	33.0855	8.8e-09

## Sheet: Table S2
SNP	effect_allele.exposure	other_allele.exposure	effect_allele.outcome	other_allele.outcome	beta.exposure	beta.outcome	eaf.exposure	eaf.outcome	remove	palindromic	ambiguous	id.outcome	se.outcome	pval.outcome	ncase.outcome	ncontrol.outcome	outcome	mr_keep.outcome	pval_origin.outcome	samplesize.outcome	chr.exposure	pos.exposure	pval.exposure	se.exposure	samplesize.exposure	exposure	mr_keep.exposure	pval_origin.exposure	id.exposure	action	Used for analysis (Table S5)	Used for analysis (Table S6)	Used for analysis (Table S7)	Used for analysis (Table S8)
rs10048745	A	G	A	G	0.0953102	0.0171	0.257	0.2458	FALSE	FALSE	FALSE	IcMwFc	0.0097	0.0773	79148	61106	outcome	TRUE	reported	140254	2	68962137	4.4e-31	0.00927746	205011	exposure	TRUE	reported	UzAF7X	2	TRUE	TRUE	TRUE	TRUE
rs10305667	C	T	C	T	0.0487902	0.0171	0.762	0.7506	FALSE	FALSE	FALSE	IcMwFc	0.0094	0.06858	79148	61106	outcome	TRUE	reported	140254	1	150832108	1.7e-10	0.00725458	205011	exposure	TRUE	reported	UzAF7X	2	TRUE	TRUE	TRUE	TRUE
rs10456506	T	C	T	C	0.131028	0.019	0.872	0.8867	FALSE	FALSE	FALSE	IcMwFc	0.0128	0.1359	79148	61106	outcome	TRUE	reported	140254	6	42016246	6.6e-36	0.0111416	205011	exposure	TRUE	reported	UzAF7X	2	TRUE	TRUE	TRUE	TRUE
rs1049612	A	G	A	G	0.0487902	0.0231	0.612	0.6081	FALSE	FALSE	FALSE	IcMwFc	0.0083	0.005311	79148	61106	outcome	TRUE	reported	140254	12	4412762	2.7e-12	0.00725458	205011	exposure	TRUE	reported	UzAF7X	2	TRUE	TRUE	TRUE	TRUE
rs1052053	G	A	G	A	0.14842	0.019	0.379	0.3721	FALSE	FALSE	FALSE	IcMwFc	0.0083	0.02199	79148	61106	outcome	TRUE	reported	140254	1	156202173	3.6e-91	0.00879749	205011	exposure	TRUE	reported	UzAF7X	2	TRUE	TRUE	TRUE	TRUE
rs10831321	G	A	G	A	0.0487902	0.0082	0.304	0.3225	FALSE	FALSE	FALSE	IcMwFc	0.0096	0.3931	79148	61106	outcome	TRUE	reported	140254	11	94964343	1.5e-08	0.00732401	205011	exposure	TRUE	reported	UzAF7X	2	TRUE	TRUE	FALSE	FALSE
rs10849448	G	A	G	A	0.0861777	0.0047	0.754	0.753	FALSE	FALSE	FALSE	IcMwFc	0.0098	0.6304	79148	61106	outcome	TRUE	reported	140254	12	6493351	3.7e-22	0.00705396	205011	exposure	TRUE	reported	UzAF7X	2	TRUE	TRUE	TRUE	TRUE
rs11062924	T	G	T	G	0.076961	-0.0031	0.17	0.1705	FALSE	FALSE	FALSE	IcMwFc	0.0117	0.7917	79148	61106	outcome	TRUE	reported	140254	12	4042363	1.4e-15	0.0094493	205011	exposure	TRUE	reported	UzAF7X	2	TRUE	TRUE	TRUE	TRUE
rs11082396	C	T	C	T	0.207014	0.0068	0.129	0.1317	FALSE	FALSE	FALSE	IcMwFc	0.0119	0.5695	79148	61106	outcome	TRUE	reported	140254	18	42080720	1.6e-81	0.0104138	205011	exposure	TRUE	reported	UzAF7X	2	TRUE	TRUE	TRUE	TRUE
rs111725880	C	T	C	T	0.139762	-0.001	0.886	0.884	FALSE	FALSE	FALSE	IcMwFc	0.0137	0.9392	79148	61106	outcome	TRUE	reported	140254	7	149403226	6.5e-35	0.0111416	205011	exposure	TRUE	reported	UzAF7X	2	TRUE	TRUE	TRUE	TRUE
rs11177383	C	A	C	A	0.0487902	-0.0029	0.314	0.3069	FALSE	FALSE	FALSE	IcMwFc	0.0091	0.7483	79148	61106	outcome	TRUE	reported	140254	12	69209289	1.5e-11	0.00725458	205011	exposure	TRUE	reported	UzAF7X	2	TRUE	TRUE	TRUE	TRUE
rs11258419	G	A	G	A	0.0392207	-0.0075	0.602	0.5599	FALSE	FALSE	FALSE	IcMwFc	0.0082	0.3637	79148	61106	outcome	TRUE	reported	140254	10	13536086	7.6e-09	0.00732401	205011	exposure	TRUE	reported	UzAF7X	2	FALSE	TRUE	TRUE	FALSE
rs113250338	A	AT	A	AT	0.0861777	0.0087	0.612	0.6147	FALSE	FALSE	FALSE	IcMwFc	0.009	0.3342	79148	61106	outcome	TRUE	reported	140254	6	109684598	3.3e-31	0.00698953	205011	exposure	TRUE	reported	UzAF7X	2	TRUE	TRUE	FALSE	FALSE
rs113736796	G	C	G	C	0.113329	-0.0035	0.039	0.0468	FALSE	TRUE	FALSE	IcMwFc	0.0203	0.8617	79148	61106	outcome	TRUE	reported	140254	12	48213720	3.8e-10	0.0182293	205011	exposure	TRUE	reported	UzAF7X	2	TRUE	TRUE	FALSE	FALSE
rs11642909	A	G	A	G	0.0487902	0.0199	0.682	0.6845	FALSE	FALSE	FALSE	IcMwFc	0.009	0.02776	79148	61106	outcome	TRUE	reported	140254	16	50056698	8.3e-11	0.00971935	205011	exposure	TRUE	reported	UzAF7X	2	TRUE	TRUE	TRUE	TRUE
rs116483731	G	A	G	A	0.350657	0.2508	0.992	0.99	FALSE	FALSE	FALSE	IcMwFc	0.0465	7.074e-08	79148	61106	outcome	TRUE	reported	140254	5	169015479	9.2e-18	0.0396022	205011	exposure	TRUE	reported	UzAF7X	2	TRUE	TRUE	TRUE	TRUE
rs11679328	T	C	T	C	0.139762	-0.0009	0.064	0.0833	FALSE	FALSE	FALSE	IcMwFc	0.0155	0.9547	79148	61106	outcome	TRUE	reported	140254	2	136884461	4.8e-20	0.0156006	205011	exposure	TRUE	reported	UzAF7X	2	TRUE	TRUE	TRUE	TRUE
rs117145034	A	G	A	G	0.223144	0.006	0.017	0.0114	FALSE	FALSE	FALSE	IcMwFc	0.0497	0.9044	79148	61106	outcome	TRUE	reported	140254	13	28674797	1.6e-12	0.0305267	205011	exposure	TRUE	reported	UzAF7X	2	TRUE	TRUE	TRUE	TRUE
rs11769630	A	T	A	T	0.131028	-0.0012	0.075	0.0777	FALSE	TRUE	FALSE	IcMwFc	0.0167	0.9428	79148	61106	outcome	TRUE	reported	140254	7	50257703	3.9e-21	0.0134295	205011	exposure	TRUE	reported	UzAF7X	2	TRUE	TRUE	TRUE	TRUE
rs118035610	C	T	C	T	0.231112	0.0318	0.956	0.9506	FALSE	FALSE	FALSE	IcMwFc	0.019	0.09475	79148	61106	outcome	TRUE	reported	140254	17	47804307	5.5e-39	0.0162024	205011	exposure	TRUE	reported	UzAF7X	2	TRUE	TRUE	TRUE	TRUE
rs11965885	G	T	G	T	0.0487902	0.0305	0.417	0.4217	FALSE	FALSE	FALSE	IcMwFc	0.0083	0.0002163	79148	61106	outcome	TRUE	reported	140254	6	43693094	5.3e-10	0.00732401	205011	exposure	TRUE	reported	UzAF7X	2	TRUE	TRUE	TRUE	TRUE
rs12549737	T	C	T	C	0.0676586	0.0018	0.849	0.8565	FALSE	FALSE	FALSE	IcMwFc	0.0114	0.872	79148	61106	outcome	TRUE	reported	140254	8	23394461	7.1e-12	0.00953764	205011	exposure	TRUE	reported	UzAF7X	2	TRUE	TRUE	TRUE	TRUE
rs12695310	G	T	G	T	0.0676586	-0.0017	0.47	0.4936	FALSE	FALSE	FALSE	IcMwFc	0.0079	0.8294	79148	61106	outcome	TRUE	reported	140254	3	114574027	3.4e-24	0.00711959	205011	exposure	TRUE	reported	UzAF7X	2	TRUE	TRUE	TRUE	TRUE
rs13062095	C	T	C	T	0.113329	0.0245	0.337	0.3371	FALSE	FALSE	FALSE	IcMwFc	0.0085	0.003729	79148	61106	outcome	TRUE	reported	140254	3	101267385	1.3e-47	0.00686415	205011	exposure	TRUE	reported	UzAF7X	2	TRUE	TRUE	TRUE	TRUE
rs13063578	A	T	A	T	0.0582689	-0.0102	0.401	0.3992	FALSE	TRUE	FALSE	IcMwFc	0.0082	0.2139	79148	61106	outcome	TRUE	reported	140254	3	47087837	2.1e-17	0.00718645	205011	exposure	TRUE	reported	UzAF7X	2	TRUE	TRUE	FALSE	FALSE
rs13141	G	A	G	A	0.223144	-0.048	0.989	0.9915	FALSE	FALSE	FALSE	IcMwFc	0.0455	0.2909	79148	61106	outcome	TRUE	reported	140254	12	121756084	3.1e-11	0.0346086	205011	exposure	TRUE	reported	UzAF7X	2	TRUE	TRUE	TRUE	TRUE
rs13286011	C	T	C	T	0.122218	-0.0312	0.967	0.9661	FALSE	FALSE	FALSE	IcMwFc	0.0222	0.1598	79148	61106	outcome	TRUE	reported	140254	9	99254394	2.9e-08	0.0204191	205011	exposure	TRUE	reported	UzAF7X	2	TRUE	TRUE	TRUE	TRUE
rs141777833	C	T	C	T	0.329304	0.0189	0.01	0.0085	FALSE	FALSE	FALSE	IcMwFc	0.0497	0.703	79148	61106	outcome	TRUE	reported	140254	18	41875875	3.7e-15	0.0421555	205011	exposure	TRUE	reported	UzAF7X	2	TRUE	TRUE	TRUE	TRUE
rs1531842	T	G	T	G	0.0487902	-0.0073	0.306	0.3023	FALSE	FALSE	FALSE	IcMwFc	0.0088	0.4058	79148	61106	outcome	TRUE	reported	140254	5	10675766	6e-11	0.00971935	205011	exposure	TRUE	reported	UzAF7X	2	TRUE	TRUE	TRUE	TRUE
rs1569419	T	C	T	C	0.0582689	-0.0013	0.234	0.2323	FALSE	FALSE	FALSE	IcMwFc	0.0106	0.9027	79148	61106	outcome	TRUE	reported	140254	1	2996602	1.1e-12	0.00718645	205011	exposure	TRUE	reported	UzAF7X	2	TRUE	TRUE	TRUE	TRUE
rs16982394	A	C	A	C	0.10436	0.0094	0.266	0.2637	FALSE	FALSE	FALSE	IcMwFc	0.009	0.2985	79148	61106	outcome	TRUE	reported	140254	2	16624749	5.9e-40	0.00686415	205011	exposure	TRUE	reported	UzAF7X	2	TRUE	TRUE	TRUE	TRUE
rs17064495	C	A	C	A	0.139762	0.0154	0.029	0.0244	FALSE	FALSE	FALSE	IcMwFc	0.0268	0.565	79148	61106	outcome	TRUE	reported	140254	6	135740529	2.4e-10	0.0221968	205011	exposure	TRUE	reported	UzAF7X	2	TRUE	TRUE	TRUE	TRUE
rs17255991	C	T	C	T	0.113329	0.0189	0.894	0.9041	FALSE	FALSE	FALSE	IcMwFc	0.014	0.1769	79148	61106	outcome	TRUE	reported	140254	3	128356214	2.2e-21	0.0136695	205011	exposure	TRUE	reported	UzAF7X	2	TRUE	TRUE	TRUE	TRUE
rs173913	C	T	C	T	0.0295588	-0.0027	0.377	0.3764	FALSE	FALSE	FALSE	IcMwFc	0.0064	0.6747	79148	61106	outcome	TRUE	reported	140254	23	119619039	8.8e-09	0.00495359	205011	exposure	TRUE	reported	UzAF7X	2	TRUE	TRUE	FALSE	FALSE
rs17758695	C	T	C	T	0.559616	-0.0122	0.971	0.9789	FALSE	FALSE	FALSE	IcMwFc	0.0387	0.7526	79148	61106	outcome	TRUE	reported	140254	18	60920854	5.2e-149	0.0219421	205011	exposure	TRUE	reported	UzAF7X	2	TRUE	TRUE	TRUE	TRUE
rs1805419	G	A	G	A	0.0676586	0.012	0.716	0.7145	FALSE	FALSE	FALSE	IcMwFc	0.0095	0.2075	79148	61106	outcome	TRUE	reported	140254	19	49459104	2.3e-16	0.00953764	205011	exposure	TRUE	reported	UzAF7X	2	TRUE	TRUE	TRUE	TRUE
rs1849209	T	G	T	G	0.173953	0.0094	0.767	0.77	FALSE	FALSE	FALSE	IcMwFc	0.0095	0.3188	79148	61106	outcome	TRUE	reported	140254	18	42161643	2.1e-92	0.00857567	205011	exposure	TRUE	reported	UzAF7X	2	TRUE	TRUE	TRUE	TRUE
rs186430430	C	T	C	T	0.703098	0.376	0.003	0.0037	FALSE	FALSE	FALSE	IcMwFc	0.0707	1.028e-07	79148	61106	outcome	TRUE	reported	140254	22	29103598	1.5e-16	0.0828511	205011	exposure	TRUE	reported	UzAF7X	2	TRUE	TRUE	TRUE	TRUE
rs1926785	A	G	A	G	0.0676586	0.0165	0.155	0.158	FALSE	FALSE	FALSE	IcMwFc	0.0112	0.1404	79148	61106	outcome	TRUE	reported	140254	10	126850035	1.1e-10	0.00953764	205011	exposure	TRUE	reported	UzAF7X	2	TRUE	TRUE	TRUE	TRUE
rs218264	A	T	A	T	0.0582689	0.0065	0.75	0.7345	FALSE	TRUE	FALSE	IcMwFc	0.0096	0.4987	79148	61106	outcome	TRUE	reported	140254	4	55408875	6.2e-11	0.00725458	205011	exposure	TRUE	reported	UzAF7X	2	TRUE	TRUE	TRUE	TRUE
rs2280548	T	G	T	G	0.122218	0.0381	0.396	0.3646	FALSE	FALSE	FALSE	IcMwFc	0.0084	5.219e-06	79148	61106	outcome	TRUE	reported	140254	7	1976667	1.5e-57	0.00680312	205011	exposure	TRUE	reported	UzAF7X	2	TRUE	TRUE	TRUE	TRUE
rs2291119	C	T	C	T	0.0487902	0.0185	0.708	0.6942	FALSE	FALSE	FALSE	IcMwFc	0.0089	0.03733	79148	61106	outcome	TRUE	reported	140254	11	47298201	1e-09	0.00971935	205011	exposure	TRUE	reported	UzAF7X	2	TRUE	TRUE	TRUE	TRUE
rs2293661	G	A	G	A	0.0676586	0.0033	0.451	0.4522	FALSE	FALSE	FALSE	IcMwFc	0.0081	0.6808	79148	61106	outcome	TRUE	reported	140254	3	168838408	2.3e-21	0.00711959	205011	exposure	TRUE	reported	UzAF7X	2	TRUE	TRUE	TRUE	TRUE
rs230533	G	A	G	A	0.0487902	0.0013	0.651	0.6682	FALSE	FALSE	FALSE	IcMwFc	0.0085	0.8778	79148	61106	outcome	TRUE	reported	140254	4	103450083	1.9e-11	0.00725458	205011	exposure	TRUE	reported	UzAF7X	2	TRUE	TRUE	TRUE	TRUE
rs2382230	T	A	T	A	0.0487902	0.0109	0.669	0.6696	FALSE	TRUE	FALSE	IcMwFc	0.0086	0.2016	79148	61106	outcome	TRUE	reported	140254	2	149303264	1.1e-09	0.00732401	205011	exposure	TRUE	reported	UzAF7X	2	TRUE	TRUE	TRUE	TRUE
rs2395902	G	T	G	T	0.0582689	0.0128	0.572	0.5676	FALSE	FALSE	FALSE	IcMwFc	0.0081	0.1145	79148	61106	outcome	TRUE	reported	140254	8	130612087	4.1e-13	0.00725458	205011	exposure	TRUE	reported	UzAF7X	2	TRUE	TRUE	TRUE	TRUE
rs2407797	A	G	A	G	0.0582689	-0.0067	0.722	0.7098	FALSE	FALSE	FALSE	IcMwFc	0.0087	0.4449	79148	61106	outcome	TRUE	reported	140254	13	50259021	3e-13	0.00718645	205011	exposure	TRUE	reported	UzAF7X	2	TRUE	TRUE	TRUE	TRUE
rs2527884	G	A	G	A	0.0487902	0.0091	0.511	0.5068	FALSE	FALSE	FALSE	IcMwFc	0.0081	0.2575	79148	61106	outcome	TRUE	reported	140254	7	99562842	2.5e-10	0.00732401	205011	exposure	TRUE	reported	UzAF7X	2	TRUE	TRUE	TRUE	TRUE
rs2651932	G	A	G	A	0.076961	0.0013	0.089	0.1041	FALSE	FALSE	FALSE	IcMwFc	0.0146	0.9302	79148	61106	outcome	TRUE	reported	140254	1	3098661	1.9e-08	0.014176	205011	exposure	TRUE	reported	UzAF7X	2	TRUE	TRUE	TRUE	TRUE
rs2688887	T	C	T	C	0.0487902	0.0047	0.457	0.4554	FALSE	FALSE	FALSE	IcMwFc	0.0081	0.5599	79148	61106	outcome	TRUE	reported	140254	10	52062223	3.7e-10	0.00732401	205011	exposure	TRUE	reported	UzAF7X	2	TRUE	TRUE	TRUE	TRUE
rs2701539	G	T	G	T	0.0861777	0.0172	0.064	0.0656	FALSE	FALSE	FALSE	IcMwFc	0.0161	0.284	79148	61106	outcome	TRUE	reported	140254	11	63963378	3.5e-09	0.0163135	205011	exposure	TRUE	reported	UzAF7X	2	TRUE	TRUE	TRUE	TRUE
rs2852780	A	G	A	G	0.076961	-0.0201	0.133	0.1293	FALSE	FALSE	FALSE	IcMwFc	0.0122	0.1015	79148	61106	outcome	TRUE	reported	140254	18	42276988	8.4e-14	0.0094493	205011	exposure	TRUE	reported	UzAF7X	2	TRUE	TRUE	TRUE	TRUE
rs2887399	G	T	G	T	0.223144	0.0156	0.796	0.7907	FALSE	FALSE	FALSE	IcMwFc	0.0101	0.1215	79148	61106	outcome	TRUE	reported	140254	14	96180695	4.3e-136	0.0102464	205011	exposure	TRUE	reported	UzAF7X	2	TRUE	TRUE	TRUE	TRUE
rs2908986	A	G	A	G	0.0487902	0.0073	0.292	0.2766	FALSE	FALSE	FALSE	IcMwFc	0.0096	0.4495	79148	61106	outcome	TRUE	reported	140254	4	120984876	4.3e-09	0.00732401	205011	exposure	TRUE	reported	UzAF7X	2	TRUE	TRUE	TRUE	TRUE
rs291699	T	C	T	C	0.113329	0.0286	0.09	0.0625	FALSE	FALSE	FALSE	IcMwFc	0.0164	0.0812	79148	61106	outcome	TRUE	reported	140254	20	31982199	2.9e-18	0.0114415	205011	exposure	TRUE	reported	UzAF7X	2	TRUE	TRUE	TRUE	TRUE
rs2979469	C	G	C	G	0.0861777	-0.0138	0.741	0.7444	FALSE	TRUE	FALSE	IcMwFc	0.0092	0.1348	79148	61106	outcome	TRUE	reported	140254	8	30285091	2.8e-30	0.00698953	205011	exposure	TRUE	reported	UzAF7X	2	TRUE	TRUE	TRUE	TRUE
rs34087210	G	C	G	C	0.0487902	0.0103	0.583	0.6046	FALSE	TRUE	FALSE	IcMwFc	0.0082	0.2082	79148	61106	outcome	TRUE	reported	140254	1	47689842	1.4e-10	0.00732401	205011	exposure	TRUE	reported	UzAF7X	2	TRUE	TRUE	FALSE	FALSE
rs34778241	TG	T	TG	T	0.076961	0.0014	0.62	0.6115	FALSE	FALSE	FALSE	IcMwFc	0.0096	0.8803	79148	61106	outcome	TRUE	reported	140254	3	71771215	1.2e-24	0.00705396	205011	exposure	TRUE	reported	UzAF7X	2	TRUE	TRUE	FALSE	FALSE
rs34890930	T	C	T	C	0.0582689	-0.0227	0.728	0.7243	FALSE	FALSE	FALSE	IcMwFc	0.0091	0.01228	79148	61106	outcome	TRUE	reported	140254	3	128329223	3.3e-12	0.00725458	205011	exposure	TRUE	reported	UzAF7X	2	TRUE	TRUE	TRUE	TRUE
rs35355140	C	A	C	A	0.139762	0.0854	0.931	0.9219	FALSE	FALSE	FALSE	IcMwFc	0.0155	3.331e-08	79148	61106	outcome	TRUE	reported	140254	7	27204732	8.8e-25	0.0154655	205011	exposure	TRUE	reported	UzAF7X	2	TRUE	TRUE	TRUE	TRUE
rs35979828	T	C	T	C	0.131028	0.0072	0.07	0.0652	FALSE	FALSE	FALSE	IcMwFc	0.0185	0.6982	79148	61106	outcome	TRUE	reported	140254	12	54685880	2.8e-22	0.0134295	205011	exposure	TRUE	reported	UzAF7X	2	TRUE	TRUE	TRUE	TRUE
rs36084354	A	G	A	G	0.10436	0.0126	0.092	0.0737	FALSE	FALSE	FALSE	IcMwFc	0.0168	0.4526	79148	61106	outcome	TRUE	reported	140254	19	1079959	1.7e-17	0.0137927	205011	exposure	TRUE	reported	UzAF7X	2	TRUE	TRUE	TRUE	TRUE
rs36117426	A	AG	A	AG	0.0676586	0.0114	0.592	0.6088	FALSE	FALSE	FALSE	IcMwFc	0.0085	0.1786	79148	61106	outcome	TRUE	reported	140254	12	12890155	1e-18	0.00718645	205011	exposure	TRUE	reported	UzAF7X	2	TRUE	TRUE	FALSE	FALSE
rs3743503	G	T	G	T	0.131028	0.0284	0.127	0.1253	FALSE	FALSE	FALSE	IcMwFc	0.0124	0.02257	79148	61106	outcome	TRUE	reported	140254	16	81056441	2.5e-35	0.0112398	205011	exposure	TRUE	reported	UzAF7X	2	TRUE	TRUE	TRUE	TRUE
rs3756364	G	A	G	A	0.076961	0.017	0.87	0.8793	FALSE	FALSE	FALSE	IcMwFc	0.0137	0.2163	79148	61106	outcome	TRUE	reported	140254	5	134722201	3.6e-14	0.0117579	205011	exposure	TRUE	reported	UzAF7X	2	TRUE	TRUE	TRUE	TRUE
rs3761704	G	A	G	A	0.0676586	0.0781	0.135	0.1158	FALSE	FALSE	FALSE	IcMwFc	0.0122	1.532e-10	79148	61106	outcome	TRUE	reported	140254	2	111903698	1.9e-11	0.00953764	205011	exposure	TRUE	reported	UzAF7X	2	TRUE	TRUE	TRUE	TRUE
rs3811444	C	T	C	T	0.0582689	-0.0064	0.666	0.6581	FALSE	FALSE	FALSE	IcMwFc	0.0092	0.4866	79148	61106	outcome	TRUE	reported	140254	1	248039451	2.9e-16	0.00962763	205011	exposure	TRUE	reported	UzAF7X	2	TRUE	TRUE	TRUE	TRUE
rs381500	C	A	C	A	0.14842	-0.0099	0.547	0.5298	FALSE	FALSE	FALSE	IcMwFc	0.0082	0.2267	79148	61106	outcome	TRUE	reported	140254	6	164478388	1e-92	0.00879749	205011	exposure	TRUE	reported	UzAF7X	2	TRUE	TRUE	TRUE	TRUE
rs392020	T	C	T	C	0.0392207	-0.0015	0.251	0.2503	FALSE	FALSE	FALSE	IcMwFc	0.0066	0.8206	79148	61106	outcome	TRUE	reported	140254	23	118601473	1.2e-11	0.00490596	205011	exposure	TRUE	reported	UzAF7X	2	TRUE	TRUE	FALSE	FALSE
rs4288784	G	C	G	C	0.0861777	0.1038	0.076	0.0536	FALSE	TRUE	FALSE	IcMwFc	0.0187	2.746e-08	79148	61106	outcome	TRUE	reported	140254	11	113745608	8.5e-09	0.0140459	205011	exposure	TRUE	reported	UzAF7X	2	TRUE	TRUE	TRUE	TRUE
rs458069	G	C	G	C	0.0487902	0.0001	0.701	0.686	FALSE	TRUE	FALSE	IcMwFc	0.0096	0.9916	79148	61106	outcome	TRUE	reported	140254	11	2858800	6.8e-09	0.00732401	205011	exposure	TRUE	reported	UzAF7X	2	TRUE	TRUE	TRUE	TRUE
rs4669037	T	C	T	C	0.0582689	0.0167	0.322	0.3409	FALSE	FALSE	FALSE	IcMwFc	0.0092	0.06869	79148	61106	outcome	TRUE	reported	140254	2	16228929	5.5e-16	0.00718645	205011	exposure	TRUE	reported	UzAF7X	2	TRUE	TRUE	TRUE	TRUE
rs4671127	C	G	C	G	0.0487902	0.0026	0.663	0.6553	FALSE	TRUE	FALSE	IcMwFc	0.0085	0.7617	79148	61106	outcome	TRUE	reported	140254	2	65562970	1.7e-09	0.00732401	205011	exposure	TRUE	reported	UzAF7X	2	TRUE	TRUE	TRUE	TRUE
rs4714550	C	A	C	A	0.0953102	-0.0117	0.756	0.7457	FALSE	FALSE	FALSE	IcMwFc	0.0094	0.2171	79148	61106	outcome	TRUE	reported	140254	6	41986273	1.7e-28	0.00927746	205011	exposure	TRUE	reported	UzAF7X	2	TRUE	TRUE	TRUE	TRUE
rs478093	G	A	G	A	0.0487902	-0.0178	0.683	0.6861	FALSE	FALSE	FALSE	IcMwFc	0.0086	0.03802	79148	61106	outcome	TRUE	reported	140254	1	120255126	1.2e-08	0.00732401	205011	exposure	TRUE	reported	UzAF7X	2	TRUE	TRUE	TRUE	TRUE
rs4981287	A	G	A	G	0.076961	0.0021	0.24	0.2492	FALSE	FALSE	FALSE	IcMwFc	0.0092	0.8171	79148	61106	outcome	TRUE	reported	140254	14	35828198	2.5e-20	0.0094493	205011	exposure	TRUE	reported	UzAF7X	2	TRUE	TRUE	TRUE	TRUE
rs536088596	TAA	T	T	TA	0.215111	0.9479	0.902	0.0001	TRUE	FALSE	FALSE	IcMwFc	0.6042	0.1167	79148	61106	outcome	TRUE	reported	140254	18	42028139	1.7e-63	0.0143469	205011	exposure	TRUE	reported	UzAF7X	2	TRUE	FALSE	FALSE	FALSE
rs561123020	A	C	A	C	0.173953	-0.0314	0.014	0.0156	FALSE	FALSE	FALSE	IcMwFc	0.0369	0.3953	79148	61106	outcome	TRUE	reported	140254	19	13171897	3.4e-09	0.0320633	205011	exposure	TRUE	reported	UzAF7X	2	TRUE	TRUE	FALSE	FALSE
rs56116444	G	T	G	T	0.165514	0.0091	0.075	0.0744	FALSE	FALSE	FALSE	IcMwFc	0.0154	0.553	79148	61106	outcome	TRUE	reported	140254	5	111061847	9.3e-36	0.0129741	205011	exposure	TRUE	reported	UzAF7X	2	TRUE	TRUE	TRUE	TRUE
rs56345976	G	A	G	A	0.0392207	0.0448	0.396	0.4061	FALSE	FALSE	FALSE	IcMwFc	0.0083	7.379e-08	79148	61106	outcome	TRUE	reported	140254	5	1276873	9.3e-09	0.00732401	205011	exposure	TRUE	reported	UzAF7X	2	TRUE	TRUE	TRUE	TRUE
rs56795609	A	T	A	T	0.0582689	0.0467	0.825	0.8339	FALSE	TRUE	FALSE	IcMwFc	0.0113	3.461e-05	79148	61106	outcome	TRUE	reported	140254	1	111208718	8.8e-11	0.00962763	205011	exposure	TRUE	reported	UzAF7X	2	TRUE	TRUE	TRUE	TRUE
rs568868093	TGCGGCG	T	TGCGGCG	T	0.0676586	-0.0118	0.607	0.5967	FALSE	FALSE	FALSE	IcMwFc	0.0084	0.1587	79148	61106	outcome	TRUE	reported	140254	4	7045070	1.6e-19	0.00711959	205011	exposure	TRUE	reported	UzAF7X	2	TRUE	TRUE	FALSE	FALSE
rs57026767	C	T	C	T	0.0582689	0.0034	0.16	0.1628	FALSE	FALSE	FALSE	IcMwFc	0.0109	0.7583	79148	61106	outcome	TRUE	reported	140254	6	34219698	2.5e-09	0.00962763	205011	exposure	TRUE	reported	UzAF7X	2	FALSE	TRUE	TRUE	FALSE
rs5757613	A	G	A	G	0.0487902	-0.0163	0.336	0.3498	FALSE	FALSE	FALSE	IcMwFc	0.0084	0.05288	79148	61106	outcome	TRUE	reported	140254	22	39715262	1.5e-10	0.00971935	205011	exposure	TRUE	reported	UzAF7X	2	TRUE	TRUE	TRUE	TRUE
rs58222464	GA	G	GA	G	0.0582689	0.0026	0.152	0.1553	FALSE	FALSE	FALSE	IcMwFc	0.0112	0.8136	79148	61106	outcome	TRUE	reported	140254	4	185647525	3.6e-08	0.00962763	205011	exposure	TRUE	reported	UzAF7X	2	TRUE	TRUE	FALSE	FALSE
rs58355844	A	AT	A	AT	0.0392207	0.0024	0.416	0.4022	FALSE	FALSE	FALSE	IcMwFc	0.0083	0.7707	79148	61106	outcome	TRUE	reported	140254	4	169370965	2.6e-08	0.00732401	205011	exposure	TRUE	reported	UzAF7X	2	TRUE	TRUE	FALSE	FALSE
rs5914348	T	G	T	G	0.0392207	-0.0177	0.741	0.7295	FALSE	FALSE	FALSE	IcMwFc	0.0063	0.005155	79148	61106	outcome	TRUE	reported	140254	23	55449565	3.9e-10	0.00739478	205011	exposure	TRUE	reported	UzAF7X	2	TRUE	TRUE	FALSE	FALSE
rs59633341	A	AT	A	AT	0.215111	0.0146	0.163	0.1587	FALSE	FALSE	FALSE	IcMwFc	0.012	0.2211	79148	61106	outcome	TRUE	reported	140254	3	150018880	6.6e-112	0.0102464	205011	exposure	TRUE	reported	UzAF7X	2	TRUE	TRUE	FALSE	FALSE
rs6020413	T	A	T	A	0.0487902	-0.02	0.785	0.7781	FALSE	TRUE	FALSE	IcMwFc	0.0097	0.04001	79148	61106	outcome	TRUE	reported	140254	20	48896445	1.5e-08	0.00971935	205011	exposure	TRUE	reported	UzAF7X	2	TRUE	TRUE	TRUE	TRUE
rs60781426	A	G	A	G	0.0676586	0.0044	0.117	0.1162	FALSE	FALSE	FALSE	IcMwFc	0.0126	0.7279	79148	61106	outcome	TRUE	reported	140254	18	57560810	3.5e-09	0.0119788	205011	exposure	TRUE	reported	UzAF7X	2	TRUE	TRUE	TRUE	TRUE
rs60808706	G	A	G	A	0.10436	0.0009	0.95	0.9404	FALSE	FALSE	FALSE	IcMwFc	0.0177	0.958	79148	61106	outcome	TRUE	reported	140254	11	2857233	3.7e-10	0.0183937	205011	exposure	TRUE	reported	UzAF7X	2	TRUE	TRUE	TRUE	TRUE
rs6089050	C	T	C	T	0.157004	0.0217	0.787	0.7705	FALSE	FALSE	FALSE	IcMwFc	0.0096	0.02365	79148	61106	outcome	TRUE	reported	140254	20	30312945	6.2e-76	0.010857	205011	exposure	TRUE	reported	UzAF7X	2	TRUE	TRUE	FALSE	FALSE
rs609018	G	T	G	T	0.0861777	-0.0079	0.435	0.4185	FALSE	FALSE	FALSE	IcMwFc	0.0087	0.3678	79148	61106	outcome	TRUE	reported	140254	12	4071901	8.9e-35	0.00698953	205011	exposure	TRUE	reported	UzAF7X	2	TRUE	TRUE	TRUE	TRUE
rs621940	C	G	C	G	0.0861777	0.0008	0.842	0.8486	FALSE	TRUE	FALSE	IcMwFc	0.0112	0.9465	79148	61106	outcome	TRUE	reported	140254	9	135870130	8.3e-17	0.0117579	205011	exposure	TRUE	reported	UzAF7X	2	TRUE	TRUE	TRUE	TRUE
rs62618742	C	T	C	T	0.24686	0.0255	0.969	0.9742	FALSE	FALSE	FALSE	IcMwFc	0.0269	0.3433	79148	61106	outcome	TRUE	reported	140254	3	48638801	7e-30	0.0220225	205011	exposure	TRUE	reported	UzAF7X	2	TRUE	TRUE	TRUE	TRUE
rs6479226	T	G	T	G	0.0487902	-0.0061	0.455	0.4467	FALSE	FALSE	FALSE	IcMwFc	0.008	0.4433	79148	61106	outcome	TRUE	reported	140254	9	106972872	2.5e-12	0.00732401	205011	exposure	TRUE	reported	UzAF7X	2	TRUE	TRUE	TRUE	TRUE
rs670180	A	T	A	T	0.0487902	-0.0034	0.574	0.5686	FALSE	TRUE	TRUE	IcMwFc	0.0083	0.6876	79148	61106	outcome	TRUE	reported	140254	13	71236611	1.5e-14	0.00725458	205011	exposure	TRUE	reported	UzAF7X	2	TRUE	FALSE	FALSE	FALSE
rs6731121	G	T	G	T	0.0487902	-0.0033	0.386	0.3959	FALSE	FALSE	FALSE	IcMwFc	0.0083	0.6949	79148	61106	outcome	TRUE	reported	140254	2	58991868	1.4e-11	0.00725458	205011	exposure	TRUE	reported	UzAF7X	2	FALSE	TRUE	TRUE	FALSE
rs6924733	G	T	G	T	0.0487902	-0.0038	0.485	0.4918	FALSE	FALSE	FALSE	IcMwFc	0.0084	0.6534	79148	61106	outcome	TRUE	reported	140254	6	15385281	2.3e-11	0.00732401	205011	exposure	TRUE	reported	UzAF7X	2	TRUE	TRUE	TRUE	TRUE
rs6939093	A	G	A	G	0.113329	-0.013	0.036	0.0445	FALSE	FALSE	FALSE	IcMwFc	0.0214	0.5435	79148	61106	outcome	TRUE	reported	140254	6	156976545	4.9e-09	0.0182293	205011	exposure	TRUE	reported	UzAF7X	2	TRUE	TRUE	TRUE	TRUE
rs7035770	A	C	A	C	0.0392207	0.0053	0.457	0.4651	FALSE	FALSE	FALSE	IcMwFc	0.0079	0.5052	79148	61106	outcome	TRUE	reported	140254	9	668887	2e-09	0.00732401	205011	exposure	TRUE	reported	UzAF7X	2	TRUE	TRUE	TRUE	TRUE
rs710422	G	A	G	A	0.0676586	0.0038	0.222	0.2373	FALSE	FALSE	FALSE	IcMwFc	0.0098	0.7003	79148	61106	outcome	TRUE	reported	140254	7	158546543	3e-15	0.00953764	205011	exposure	TRUE	reported	UzAF7X	2	TRUE	TRUE	TRUE	TRUE
rs7129527	G	A	G	A	0.0953102	0.022	0.41	0.4136	FALSE	FALSE	FALSE	IcMwFc	0.008	0.006202	79148	61106	outcome	TRUE	reported	140254	11	108044995	4.3e-38	0.00698953	205011	exposure	TRUE	reported	UzAF7X	2	TRUE	TRUE	TRUE	TRUE
rs71565940	CAAAAAAAAAA	C	CAAAAAAAAAA	C	0.0487902	0.0029	0.583	0.5906	FALSE	FALSE	FALSE	IcMwFc	0.0095	0.765	79148	61106	outcome	TRUE	reported	140254	7	45081864	2.6e-09	0.00971935	205011	exposure	TRUE	reported	UzAF7X	2	TRUE	TRUE	FALSE	FALSE
rs7172615	G	T	G	T	0.0676586	-0.0168	0.761	0.7629	FALSE	FALSE	FALSE	IcMwFc	0.0094	0.0731	79148	61106	outcome	TRUE	reported	140254	15	50357743	2e-14	0.00718645	205011	exposure	TRUE	reported	UzAF7X	2	TRUE	TRUE	TRUE	TRUE
rs7223609	T	C	T	C	0.0676586	0.0096	0.185	0.1726	FALSE	FALSE	FALSE	IcMwFc	0.0127	0.4491	79148	61106	outcome	TRUE	reported	140254	17	44368776	6.9e-11	0.0118674	205011	exposure	TRUE	reported	UzAF7X	2	TRUE	TRUE	FALSE	FALSE
rs72698720	C	G	C	G	0.165514	0.0008	0.864	0.8555	FALSE	TRUE	FALSE	IcMwFc	0.0114	0.9439	79148	61106	outcome	TRUE	reported	140254	14	101178715	9.7e-54	0.010857	205011	exposure	TRUE	reported	UzAF7X	2	TRUE	TRUE	TRUE	TRUE
rs7271671	C	A	C	A	0.198851	0.006	0.927	0.8325	FALSE	FALSE	FALSE	IcMwFc	0.0108	0.5772	79148	61106	outcome	TRUE	reported	140254	20	30165788	1.1e-31	0.016734	205011	exposure	TRUE	reported	UzAF7X	2	TRUE	TRUE	TRUE	TRUE
rs72899729	G	T	G	T	0.371564	-0.0733	0.014	0.0114	FALSE	FALSE	FALSE	IcMwFc	0.0427	0.08649	79148	61106	outcome	TRUE	reported	140254	18	42041131	1.2e-31	0.0333598	205011	exposure	TRUE	reported	UzAF7X	2	TRUE	TRUE	TRUE	TRUE
rs72955755	G	C	G	C	0.0582689	0.0057	0.459	0.4529	FALSE	TRUE	TRUE	IcMwFc	0.0083	0.4879	79148	61106	outcome	TRUE	reported	140254	2	160718332	6.7e-15	0.00725458	205011	exposure	TRUE	reported	UzAF7X	2	TRUE	FALSE	FALSE	FALSE
rs73111522	A	G	A	G	0.139762	-0.0116	0.041	0.0373	FALSE	FALSE	FALSE	IcMwFc	0.0248	0.6395	79148	61106	outcome	TRUE	reported	140254	12	52304721	2.5e-13	0.0177534	205011	exposure	TRUE	reported	UzAF7X	2	TRUE	TRUE	TRUE	TRUE
rs73176930	A	C	A	C	0.0953102	-0.0106	0.798	0.8185	FALSE	FALSE	FALSE	IcMwFc	0.0105	0.3121	79148	61106	outcome	TRUE	reported	140254	13	41579809	1.3e-26	0.00927746	205011	exposure	TRUE	reported	UzAF7X	2	TRUE	TRUE	TRUE	TRUE
rs73721669	C	G	C	G	0.14842	-0.0249	0.875	0.8617	FALSE	TRUE	FALSE	IcMwFc	0.0118	0.0342	79148	61106	outcome	TRUE	reported	140254	7	135347107	9.7e-44	0.0109503	205011	exposure	TRUE	reported	UzAF7X	2	TRUE	TRUE	TRUE	TRUE
rs739846	A	G	A	G	0.0861777	0.0115	0.076	0.0797	FALSE	FALSE	FALSE	IcMwFc	0.0149	0.4398	79148	61106	outcome	TRUE	reported	140254	19	19419071	1.9e-11	0.0140459	205011	exposure	TRUE	reported	UzAF7X	2	TRUE	TRUE	TRUE	TRUE
rs7410534	T	C	T	C	0.0861777	-0.0046	0.071	0.0688	FALSE	FALSE	FALSE	IcMwFc	0.0158	0.7715	79148	61106	outcome	TRUE	reported	140254	22	50289925	6.5e-09	0.0140459	205011	exposure	TRUE	reported	UzAF7X	2	TRUE	TRUE	TRUE	TRUE
rs74845559	C	G	C	G	0.0861777	0.0092	0.855	0.8514	FALSE	TRUE	FALSE	IcMwFc	0.0114	0.4195	79148	61106	outcome	TRUE	reported	140254	9	114658936	4.3e-16	0.0117579	205011	exposure	TRUE	reported	UzAF7X	2	TRUE	TRUE	TRUE	TRUE
rs74911261	A	G	A	G	0.182322	0.1501	0.026	0.0227	FALSE	FALSE	FALSE	IcMwFc	0.0267	1.834e-08	79148	61106	outcome	TRUE	reported	140254	11	108357137	1.2e-16	0.0233035	205011	exposure	TRUE	reported	UzAF7X	2	TRUE	TRUE	TRUE	TRUE
rs76428106	C	T	C	T	0.24686	0.0406	0.013	0.0135	FALSE	FALSE	FALSE	IcMwFc	0.0415	0.3288	79148	61106	outcome	TRUE	reported	140254	13	28604007	1.6e-13	0.0337983	205011	exposure	TRUE	reported	UzAF7X	2	TRUE	TRUE	TRUE	TRUE
rs76428668	G	T	G	T	0.0582689	0.0551	0.25	0.256	FALSE	FALSE	FALSE	IcMwFc	0.0091	1.316e-09	79148	61106	outcome	TRUE	reported	140254	15	66839282	4e-11	0.00725458	205011	exposure	TRUE	reported	UzAF7X	2	TRUE	TRUE	TRUE	TRUE
rs7781977	C	T	C	T	0.0676586	0.0034	0.691	0.7009	FALSE	FALSE	FALSE	IcMwFc	0.0094	0.718	79148	61106	outcome	TRUE	reported	140254	7	50346134	2.5e-17	0.00718645	205011	exposure	TRUE	reported	UzAF7X	2	TRUE	TRUE	TRUE	TRUE
rs78378222	G	T	G	T	0.57098	0.2213	0.013	0.0119	FALSE	FALSE	FALSE	IcMwFc	0.0367	1.731e-09	79148	61106	outcome	TRUE	reported	140254	17	7571752	1.4e-70	0.0332899	205011	exposure	TRUE	reported	UzAF7X	2	TRUE	TRUE	TRUE	TRUE
rs79966604	G	GGT	G	GGT	0.0676586	-0.0045	0.663	0.6656	FALSE	FALSE	FALSE	IcMwFc	0.0086	0.6005	79148	61106	outcome	TRUE	reported	140254	19	33752658	2.8e-19	0.00953764	205011	exposure	TRUE	reported	UzAF7X	2	TRUE	TRUE	FALSE	FALSE
rs80036149	A	C	A	C	0.0676586	0.0007	0.887	0.8936	FALSE	FALSE	FALSE	IcMwFc	0.0134	0.9577	79148	61106	outcome	TRUE	reported	140254	18	41066578	1.4e-08	0.0119788	205011	exposure	TRUE	reported	UzAF7X	2	TRUE	TRUE	TRUE	TRUE
rs9262570	T	C	T	C	0.165514	-0.042	0.025	0.0191	FALSE	FALSE	FALSE	IcMwFc	0.029	0.1473	79148	61106	outcome	TRUE	reported	140254	6	31012485	5e-12	0.0236974	205011	exposure	TRUE	reported	UzAF7X	2	TRUE	TRUE	TRUE	TRUE
rs9400267	T	C	T	C	0.122218	-0.0065	0.484	0.4744	FALSE	FALSE	FALSE	IcMwFc	0.008	0.4182	79148	61106	outcome	TRUE	reported	140254	6	109600164	3.9e-67	0.00674318	205011	exposure	TRUE	reported	UzAF7X	2	TRUE	TRUE	TRUE	TRUE
rs9844706	G	A	G	A	0.10436	0.0088	0.113	0.1184	FALSE	FALSE	FALSE	IcMwFc	0.0126	0.4851	79148	61106	outcome	TRUE	reported	140254	3	128380781	1.6e-19	0.0114415	205011	exposure	TRUE	reported	UzAF7X	2	TRUE	TRUE	TRUE	TRUE
rs9939347	G	A	G	A	0.0582689	-0.0063	0.3	0.3192	FALSE	FALSE	FALSE	IcMwFc	0.0088	0.4776	79148	61106	outcome	TRUE	reported	140254	16	57570704	5.1e-16	0.00718645	205011	exposure	TRUE	reported	UzAF7X	2	TRUE	TRUE	TRUE	TRUE
rs9943081	C	A	C	A	0.0582689	0.0216	0.852	0.8329	FALSE	FALSE	FALSE	IcMwFc	0.0109	0.04619	79148	61106	outcome	TRUE	reported	140254	1	226538054	9.6e-09	0.00962763	205011	exposure	TRUE	reported	UzAF7X	2	TRUE	TRUE	TRUE	TRUE

## Sheet: Table S3
SNP	Chr	BP	Gene	A0	A1	A1frq	Beta	P
rs2842873	1	156204653	PMF1;PMF1-BGLAP	C	T	0.37	-0.056	1.5e-36
rs4683900	3	101134696	SENP7	C	T	0.73	0.042	7.9e-19
rs4681200	3	150002138	LINC01214	C	G	0.92	0.072	3.8e-19
rs56116444	5	111061847	STARD4-AS1	T	G	0.31	-0.086	9.2e-81
rs11251	6	109689907	CD164	G	T	0.54	0.028	3.4e-11
rs4709819	6	164463355	LOC102724152;MEAT6	G	A	0.41	0.049	1.3e-30
rs4721217	7	1973579	MAD1L1	C	T	0.42	-0.043	6.8e-23
rs2979469	8	30285091	RBPMS	G	C	0.88	-0.035	4.9e-08
rs227079	11	108248686	C11orf65	C	A	0.48	-0.044	5.9e-26
rs728739	14	96182062	TCL1A;TUNAR	A	G	0.055	0.081	3.8e-18
rs72698721	14	101181189	LINC00523;DLK1	G	A	0.32	0.055	4.2e-33
rs77874075	16	81066339	CENPN	T	G	0.22	-0.03	4.6e-09
rs201753350	17	7579705	TP53	C	T	0.0062	-0.15	1e-08
rs78997619	17	47787161	FAM117A	C	T	0.06	0.083	2.5e-21
rs80277818	18	42017901	LINC01478	A	G	0.26	-0.075	7.8e-55
rs34468831	1	3097312	PRDM16	GA	G	0.37	-0.032	3e-12
rs527504	1	33392427	TMEM54;RNF19B	G	A	0.19	-0.032	4.1e-09
rs17049722	2	58976863	LINC01122	C	T	0.17	0.038	4.4e-12
2: 136879065	2	136879065	CXCR4	G	ALU	0.32	-0.035	9.3e-13
rs34778241	3	71771215	EIF4E3	T	TG	0.71	-0.03	2.1e-09
rs2811487	3	128331879	LINC01565;RPN1	G	A	0.36	0.027	6.8e-10
rs871134	4	7044380	CCDC96	C	T	0.49	-0.032	1.4e-14
rs2853677	5	1287194	TERT	G	A	0.7	0.027	2.1e-09
rs10948011	6	42024285	TAF8	G	A	0.23	0.035	4e-12
rs35355140	7	27204732	HOXA9	C	A	0.14	0.045	2.3e-13
rs11769630	7	50257703	C7orf72;IKZF1	T	A	0.13	-0.057	3.7e-19
rs59543286	7	135351310	C7orf73	A	C	0.23	0.059	8e-32
rs55727837	7	149428602	KRBA1	G	T	0.11	0.061	9.7e-20
rs12668837	7	158500805	NCAPG2;ESYT2	C	T	0.46	-0.026	1.8e-09
rs189309686	8	59509355	NSMAF	C	T	0.25	0.027	4.4e-08
rs10692222	8	130597362	CCDC26	C	CATT	0.43	0.025	6e-09
rs2804301	9	603916	KANK1	G	A	0.24	-0.027	4.4e-08
rs9299129	9	109638167	ZNF462	A	G	0.23	0.03	2.2e-09
rs138423884	9	129855937	ANGPTL2;RALGPS1	A	G	0.038	0.079	1.3e-12
rs2646425	10	8470387	LINC00708;LOC105376398	C	T	0.31	0.028	4.3e-10
rs12225799	11	241124	PSMD13	C	G	0.13	-0.036	1.1e-08
rs2237896	11	2858440	KCNQ1	G	A	0.4	0.043	1.7e-22
rs74843651	11	14292987	SPON1;RRAS2	G	T	0.052	0.055	2.2e-08
rs10849448	12	6493351	LTBR	A	G	0.81	-0.05	1.5e-18
rs34324	12	12877926	APOLD1	C	A	0.43	-0.039	3.1e-19
rs548509555	13	57601900	MIR5007;PRR20B	T	TA	0.2	0.032	8.1e-09
rs9921295	16	50027130	ZNF423;CNEP1R1	T	G	0.33	0.031	4e-12
rs1859259	16	57596552	GPR114	C	T	0.58	-0.025	1.1e-09
rs77406149	17	53076247	STXBP4	A	G	0.2	0.035	2.5e-10
rs79058858	19	49979789	FLT3LG	C	T	0.0052	0.16	1.4e-08
rs117587217	21	16631171	NRIP1;USP25	T	C	0.016	-0.1	9.7e-09

## Sheet: Table S4
SNP	effect_allele.exposure	other_allele.exposure	effect_allele.outcome	other_allele.outcome	beta.exposure	beta.outcome	eaf.exposure	eaf.outcome	remove	palindromic	ambiguous	id.outcome	se.outcome	pval.outcome	ncase.outcome	ncontrol.outcome	outcome	mr_keep.outcome	pval_origin.outcome	samplesize.outcome	chr.exposure	pos.exposure	se.exposure	pval.exposure	samplesize.exposure	exposure	mr_keep.exposure	pval_origin.exposure	id.exposure	action	Used for analysis (Table S5)	Used for analysis (Table S6)	Used for analysis (Table S7)	Used for analysis (Table S8)
1:156204653:t:c	C	T	C	T	-0.0558962	-0.0194459	0.373502	0.623606	FALSE	FALSE	FALSE	bIplVL	0.0212023	0.359059	5408	103939	outcome	TRUE	reported	109347	1	156204653	0.00440658	1.5e-36	95380	exposure	TRUE	reported	0h1qUs	2	TRUE	TRUE	TRUE	TRUE
1:3097312:ga:g	GA	G	GA	G	-0.0322513	0.0098116	0.366656	0.620529	FALSE	FALSE	FALSE	bIplVL	0.0234183	0.675237	5408	103939	outcome	TRUE	reported	109347	1	3097312	0.0046329	3e-12	95380	exposure	TRUE	reported	0h1qUs	2	TRUE	TRUE	FALSE	FALSE
1:33392427:g:a	G	A	G	A	-0.0320577	0.0411263	0.185198	0.815829	FALSE	FALSE	FALSE	bIplVL	0.0270161	0.127936	5408	103939	outcome	TRUE	reported	109347	1	33392427	0.00552395	4.1e-09	95380	exposure	TRUE	reported	0h1qUs	2	TRUE	TRUE	TRUE	TRUE
10:8470387:t:c	C	T	C	T	0.0280032	-0.0388375	0.309197	0.689913	FALSE	FALSE	FALSE	bIplVL	0.0222254	0.0805613	5408	103939	outcome	TRUE	reported	109347	10	8470387	0.00460103	4.3e-10	95380	exposure	TRUE	reported	0h1qUs	2	TRUE	TRUE	TRUE	TRUE
11:108248686:c:a	C	A	C	A	-0.0440582	-0.033808	0.479223	0.520393	FALSE	FALSE	FALSE	bIplVL	0.0204462	0.098227	5408	103939	outcome	TRUE	reported	109347	11	108248686	0.00424789	5.9e-26	95380	exposure	TRUE	reported	0h1qUs	2	TRUE	TRUE	FALSE	FALSE
11:14292987:t:g	G	T	G	T	0.0546622	0.00398988	0.0523079	0.947578	FALSE	FALSE	FALSE	bIplVL	0.0527419	0.939698	5408	103939	outcome	TRUE	reported	109347	11	14292987	0.0100731	2.2e-08	95380	exposure	TRUE	reported	0h1qUs	2	TRUE	TRUE	FALSE	FALSE
11:241124:g:c	C	G	C	G	-0.0358907	-0.0352533	0.12609	0.124464	FALSE	TRUE	FALSE	bIplVL	0.0313633	0.261	5408	103939	outcome	TRUE	reported	109347	11	241124	0.00643546	1.1e-08	95380	exposure	TRUE	reported	0h1qUs	2	TRUE	TRUE	TRUE	TRUE
11:2858440:g:a	G	A	G	A	0.0425048	-0.0653278	0.395868	0.60396	FALSE	FALSE	FALSE	bIplVL	0.0209218	0.00179341	5408	103939	outcome	TRUE	reported	109347	11	2858440	0.00436609	1.7e-22	95380	exposure	TRUE	reported	0h1qUs	2	TRUE	TRUE	TRUE	TRUE
12:12877926:c:a	C	A	C	A	-0.0390359	-0.0684691	0.428597	0.572208	FALSE	FALSE	FALSE	bIplVL	0.0211364	0.00119785	5408	103939	outcome	TRUE	reported	109347	12	12877926	0.00435871	3.1e-19	95380	exposure	TRUE	reported	0h1qUs	2	TRUE	TRUE	TRUE	TRUE
12:6493351:g:a	A	G	A	G	-0.0498809	-0.0209207	0.812404	0.182372	FALSE	FALSE	FALSE	bIplVL	0.0279215	0.453694	5408	103939	outcome	TRUE	reported	109347	12	6493351	0.00566986	1.5e-18	95380	exposure	TRUE	reported	0h1qUs	2	TRUE	TRUE	TRUE	TRUE
13:57601900:ta:t	T	TA	T	TA	0.0319369	0.0309973	0.198626	0.797048	FALSE	FALSE	FALSE	bIplVL	0.0258949	0.231291	5408	103939	outcome	TRUE	reported	109347	13	57601900	0.00536064	8.1e-09	95380	exposure	TRUE	reported	0h1qUs	2	TRUE	TRUE	FALSE	FALSE
14:101181189:g:a	G	A	G	A	0.0547938	0.0186465	0.324366	0.679308	FALSE	FALSE	FALSE	bIplVL	0.0221584	0.400063	5408	103939	outcome	TRUE	reported	109347	14	101181189	0.00455997	4.2e-33	95380	exposure	TRUE	reported	0h1qUs	2	TRUE	TRUE	TRUE	TRUE
14:96182062:g:a	A	G	A	G	0.0807422	-0.0546056	0.0546649	0.94485	FALSE	FALSE	FALSE	bIplVL	0.044523	0.220027	5408	103939	outcome	TRUE	reported	109347	14	96182062	0.00936351	3.8e-18	95380	exposure	TRUE	reported	0h1qUs	2	TRUE	TRUE	TRUE	TRUE
16:50027130:t:g	T	G	T	G	0.031262	-0.0100469	0.326529	0.675319	FALSE	FALSE	FALSE	bIplVL	0.0220329	0.648393	5408	103939	outcome	TRUE	reported	109347	16	50027130	0.00456925	4e-12	95380	exposure	TRUE	reported	0h1qUs	2	TRUE	TRUE	TRUE	TRUE
16:57596552:t:c	C	T	C	T	-0.025084	0.0153236	0.580313	0.425705	FALSE	FALSE	FALSE	bIplVL	0.0210088	0.465762	5408	103939	outcome	TRUE	reported	109347	16	57596552	0.0043274	1.1e-09	95380	exposure	TRUE	reported	0h1qUs	2	TRUE	TRUE	TRUE	TRUE
16:81066339:t:g	T	G	T	G	-0.0302009	-0.070384	0.218806	0.780763	FALSE	FALSE	FALSE	bIplVL	0.0249576	0.00480023	5408	103939	outcome	TRUE	reported	109347	16	81066339	0.00517543	4.6e-09	95380	exposure	TRUE	reported	0h1qUs	2	TRUE	TRUE	TRUE	TRUE
17:47787161:t:c	C	T	C	T	0.083219	0.00886207	0.0604179	0.939323	FALSE	FALSE	FALSE	bIplVL	0.047017	0.850495	5408	103939	outcome	TRUE	reported	109347	17	47787161	0.00901436	2.5e-21	95380	exposure	TRUE	reported	0h1qUs	2	TRUE	TRUE	TRUE	TRUE
17:53076247:g:a	A	G	A	G	0.0345859	-0.0167594	0.196801	0.818569	FALSE	FALSE	FALSE	bIplVL	0.0290611	0.564145	5408	103939	outcome	TRUE	reported	109347	17	53076247	0.00551725	2.5e-10	95380	exposure	TRUE	reported	0h1qUs	2	TRUE	TRUE	TRUE	TRUE
17:7579705:t:c	C	T	C	T	-0.149604	-0.419647	0.00617319	0.993878	FALSE	FALSE	FALSE	bIplVL	0.125671	0.000840049	5408	103939	outcome	TRUE	reported	109347	17	7579705	0.0271948	1e-08	95380	exposure	TRUE	reported	0h1qUs	2	TRUE	TRUE	FALSE	FALSE
18:42017901:g:a	A	G	A	G	-0.0753553	0.0254396	0.259156	0.74062	FALSE	FALSE	FALSE	bIplVL	0.0233214	0.275349	5408	103939	outcome	TRUE	reported	109347	18	42017901	0.0048524	7.8e-55	95380	exposure	TRUE	reported	0h1qUs	2	TRUE	TRUE	TRUE	TRUE
19:49979789:t:c	C	T	C	T	0.162297	0.0615754	0.00519757	0.994782	FALSE	FALSE	FALSE	bIplVL	0.14821	0.677805	5408	103939	outcome	TRUE	reported	109347	19	49979789	0.0297749	1.4e-08	95380	exposure	TRUE	reported	0h1qUs	2	TRUE	TRUE	FALSE	FALSE
2:58976863:t:c	C	T	C	T	0.0384862	0.0877263	0.16586	0.834247	FALSE	FALSE	FALSE	bIplVL	0.0280488	0.00176223	5408	103939	outcome	TRUE	reported	109347	2	58976863	0.00572679	4.4e-12	95380	exposure	TRUE	reported	0h1qUs	2	TRUE	TRUE	TRUE	TRUE
21:16631171:t:c	T	C	T	C	-0.104325	-0.0103234	0.0157096	0.985672	FALSE	FALSE	FALSE	bIplVL	0.0966564	0.914944	5408	103939	outcome	TRUE	reported	109347	21	16631171	0.0180162	9.7e-09	95380	exposure	TRUE	reported	0h1qUs	2	TRUE	TRUE	TRUE	TRUE
3:101134696:t:c	C	T	C	T	0.0419212	0.0423534	0.732669	0.269272	FALSE	FALSE	FALSE	bIplVL	0.0231128	0.066882	5408	103939	outcome	TRUE	reported	109347	3	101134696	0.0048215	7.9e-19	95380	exposure	TRUE	reported	0h1qUs	2	TRUE	TRUE	TRUE	TRUE
3:128331879:g:a	G	A	G	A	0.0270198	0.0125269	0.364456	0.640767	FALSE	FALSE	FALSE	bIplVL	0.0217459	0.564578	5408	103939	outcome	TRUE	reported	109347	3	128331879	0.00445148	6.8e-10	95380	exposure	TRUE	reported	0h1qUs	2	TRUE	TRUE	TRUE	TRUE
3:150002138:g:c	C	G	C	G	0.0719883	0.00262988	0.924462	0.924527	FALSE	TRUE	FALSE	bIplVL	0.0402067	0.947848	5408	103939	outcome	TRUE	reported	109347	3	150002138	0.00819764	3.8e-19	95380	exposure	TRUE	reported	0h1qUs	2	TRUE	TRUE	TRUE	TRUE
4:7044380:t:c	C	T	C	T	-0.0320894	0.0308474	0.485315	0.516114	FALSE	FALSE	FALSE	bIplVL	0.0213611	0.148713	5408	103939	outcome	TRUE	reported	109347	4	7044380	0.00432274	1.4e-14	95380	exposure	TRUE	reported	0h1qUs	2	TRUE	TRUE	TRUE	TRUE
5:111061847:t:g	T	G	T	G	-0.0863237	-0.0156563	0.308348	0.691555	FALSE	FALSE	FALSE	bIplVL	0.0222211	0.481079	5408	103939	outcome	TRUE	reported	109347	5	111061847	0.00460163	9.2e-81	95380	exposure	TRUE	reported	0h1qUs	2	TRUE	TRUE	TRUE	TRUE
5:1287194:g:a	G	A	G	A	0.0271044	0.0318318	0.695167	0.304569	FALSE	FALSE	FALSE	bIplVL	0.0223261	0.153935	5408	103939	outcome	TRUE	reported	109347	5	1287194	0.00464256	2.1e-09	95380	exposure	TRUE	reported	0h1qUs	2	TRUE	TRUE	TRUE	TRUE
6:109689907:t:g	G	T	G	T	0.0279565	0.0156688	0.538067	0.46176	FALSE	FALSE	FALSE	bIplVL	0.0204909	0.444468	5408	103939	outcome	TRUE	reported	109347	6	109689907	0.00425918	3.4e-11	95380	exposure	TRUE	reported	0h1qUs	2	TRUE	TRUE	TRUE	TRUE
6:164463355:g:a	G	A	G	A	0.0485147	-0.0350078	0.40575	0.594598	FALSE	FALSE	FALSE	bIplVL	0.0208528	0.0931895	5408	103939	outcome	TRUE	reported	109347	6	164463355	0.00433726	1.3e-30	95380	exposure	TRUE	reported	0h1qUs	2	TRUE	TRUE	TRUE	TRUE
6:42024285:g:a	G	A	G	A	0.0353004	-0.00907616	0.233655	0.76539	FALSE	FALSE	FALSE	bIplVL	0.0243231	0.709037	5408	103939	outcome	TRUE	reported	109347	6	42024285	0.00502994	4e-12	95380	exposure	TRUE	reported	0h1qUs	2	TRUE	TRUE	TRUE	TRUE
7:135351310:c:a	A	C	A	C	0.0585473	-0.00333148	0.228371	0.774277	FALSE	FALSE	FALSE	bIplVL	0.0250105	0.894033	5408	103939	outcome	TRUE	reported	109347	7	135351310	0.00510566	8e-32	95380	exposure	TRUE	reported	0h1qUs	2	TRUE	TRUE	TRUE	TRUE
7:149428602:t:g	G	T	G	T	0.0612636	0.00789572	0.108806	0.890569	FALSE	FALSE	FALSE	bIplVL	0.0330496	0.811179	5408	103939	outcome	TRUE	reported	109347	7	149428602	0.00685425	9.7e-20	95380	exposure	TRUE	reported	0h1qUs	2	TRUE	TRUE	TRUE	TRUE
7:158500805:t:c	C	T	C	T	-0.0264558	0.00259674	0.457915	0.544089	FALSE	FALSE	FALSE	bIplVL	0.0222432	0.907063	5408	103939	outcome	TRUE	reported	109347	7	158500805	0.00441887	1.8e-09	95380	exposure	TRUE	reported	0h1qUs	2	TRUE	TRUE	TRUE	TRUE
7:1973579:t:c	C	T	C	T	-0.0426225	-0.0384274	0.418248	0.577927	FALSE	FALSE	FALSE	bIplVL	0.0206603	0.0628913	5408	103939	outcome	TRUE	reported	109347	7	1973579	0.00430461	6.8e-23	95380	exposure	TRUE	reported	0h1qUs	2	TRUE	TRUE	TRUE	TRUE
7:27204732:c:a	C	A	C	A	0.0450498	0.0147827	0.143745	0.85993	FALSE	FALSE	FALSE	bIplVL	0.0303128	0.625781	5408	103939	outcome	TRUE	reported	109347	7	27204732	0.00615108	2.3e-13	95380	exposure	TRUE	reported	0h1qUs	2	TRUE	TRUE	TRUE	TRUE
7:50257703:t:a	T	A	T	A	-0.0566842	0.0311586	0.133648	0.132694	FALSE	TRUE	FALSE	bIplVL	0.0308371	0.312292	5408	103939	outcome	TRUE	reported	109347	7	50257703	0.00631429	3.7e-19	95380	exposure	TRUE	reported	0h1qUs	2	TRUE	TRUE	TRUE	TRUE
8:30285091:g:c	G	C	G	C	-0.0354015	-0.0471869	0.878099	0.880206	FALSE	TRUE	FALSE	bIplVL	0.0317431	0.137141	5408	103939	outcome	TRUE	reported	109347	8	30285091	0.00650329	4.9e-08	95380	exposure	TRUE	reported	0h1qUs	2	TRUE	TRUE	TRUE	TRUE
8:59509355:t:c	C	T	C	T	0.0269808	-0.0655611	0.254823	0.749127	FALSE	FALSE	FALSE	bIplVL	0.0236742	0.00561759	5408	103939	outcome	TRUE	reported	109347	8	59509355	0.00488971	4.4e-08	95380	exposure	TRUE	reported	0h1qUs	2	TRUE	TRUE	TRUE	TRUE
9:109638167:g:a	A	G	A	G	0.0298311	-0.0059389	0.229029	0.770687	FALSE	FALSE	FALSE	bIplVL	0.0242564	0.806581	5408	103939	outcome	TRUE	reported	109347	9	109638167	0.00505401	2.2e-09	95380	exposure	TRUE	reported	0h1qUs	2	TRUE	TRUE	TRUE	TRUE
9:603916:g:a	G	A	G	A	-0.0266787	-0.00509102	0.238061	0.760402	FALSE	FALSE	FALSE	bIplVL	0.0240615	0.832432	5408	103939	outcome	TRUE	reported	109347	9	603916	0.00500718	4.4e-08	95380	exposure	TRUE	reported	0h1qUs	2	TRUE	TRUE	TRUE	TRUE

## Sheet: Table S5
MR Analysis	Ancestry	SNPs	OR (95% CI)	P value	I2
IVW	European	125	1.09 (1.05-1.13)	1.2×10-5
	East Asian	42	1.13 (0.88-1.47)	0.34
	meta-analysis		1.09 (1.05-1.13)	8.0×10-6	0
WM	European	125	1.06 (1.02-1.09)	1.2×10-5
	East Asian	42	1.15 (0.87-1.54)	0.33
	meta-analysis		1.06 (1.02-1.10)	1.2×10-3	0
MR-egger	European	125	1.11 (1.04-1.20)	3.9×10-3
	East Asian	42	1.21 (0.60-2.47)	0.6
	meta-analysis		1.12 (1.04-1.20)	2.8×10-3	0
ConMix	European	125	1.04 (1.00-1.08)	4.4×10-4
	East Asian	42	1.09 (0.83-1.44)	0.34
	meta-analysis		1.04 (1.00-1.08)	3.8×10-2	0
MR-PRESSO	European	125	1.05 (1.02-1.07)	9.0×10-4
	East Asian	42	1.16 (0.92-1.47)	0.22
	meta-analysis		1.05 (1.02-1.07)	3.0×10-4	0

## Sheet: Table S6
MR Analysis	Ancestry	SNPs	OR (95% CI)	P value	I2
IVW	European	122	1.08 (1.04-1.12)	1.6×10-5
	East Asian	42	1.13 (0.88-1.47)	0.34
	meta-analysis		1.08 (1.04-1.12)	1.0×10-5	0
WM	European	122	1.06 (1.02-1.10)	1.4×10-3
	East Asian	42	1.15 (0.87-1.54)	0.33
	meta-analysis		1.06 (1.02-1.09)	1.5×10-3	0
MR-egger	European	122	1.13 (1.06-1.21)	4.9×10-4
	East Asian	42	1.21 (0.60-2.47)	0.6
	meta-analysis		1.13 (1.06-1.21)	3.0×10-4	0
ConMix	European	122	1.04 (1.00-1.08)	4.4×10-4
	East Asian	42	1.09 (0.83-1.44)	0.34
	meta-analysis		1.04 (1.00-1.08)	3.8×10-2	0
MR-PRESSO	European	122	1.04 (1.02-1.07)	1.5×10-3
	East Asian	42	1.16 (0.92-1.47)	0.22
	meta-analysis		1.04 (1.02-1.07)	8.0×10-4	0

## Sheet: Table S7
MR Analysis	Ancestry	SNPs	OR (95% CI)	P value	I2
IVW	European	106	1.10 (1.05-1.14)	2.3×10-5
	East Asian	36	1.06 (0.81-1.39)	0.65
	meta-analysis		1.10 (1.05-1.14)	2.1×10-5	0
WM	European	106	1.06 (1.02-1.10)	4.4×10-3
	East Asian	36	1.14 (0.85-1.52)	0.38
	meta-analysis		1.06 (1.02-1.10)	3.3×10-3	0
MR-egger	European	106	1.10 (1.01-1.20)	2.7×10-2
	East Asian	36	1.01 (0.48-2.13)	0.98
	meta-analysis		1.10 (1.01-1.20)	2.5×10-2	0
ConMix	European	106	1.03 (1.01-1.05)	2.0×10-3
	East Asian	36	1.05 (0.67-1.65)	0.61
	meta-analysis		1.03 (1.01-1.05)	2.6×10-3	0
MR-PRESSO	European	106	1.04 (1.02-1.07)	2.7×10-3
	East Asian	36	1.09 (0.85-1.39)	0.51
	meta-analysis		1.05 (1.02-1.07)	1.7×10-3	0

## Sheet: Table S8
MR Analysis	Ancestry	SNPs	OR (95% CI)	P value	I2
IVW	European	103	1.10 (1.05-1.15)	2.2×10-5
	East Asian	36	1.06 (0.81-1.39)	0.65
	meta-analysis		1.10 (1.05-1.15)	2.1×10-5	0
WM	European	103	1.06 (1.02-1.10)	4.6×10-3
	East Asian	36	1.14 (0.85-1.52)	0.38
	meta-analysis		1.06 (1.02-1.10)	3.5×10-3	0
MR-egger	European	103	1.10 (1.01-1.20)	4.0×10-2
	East Asian	36	1.01 (0.48-2.13)	0.98
	meta-analysis		1.10 (1.00-1.19)	3.8×10-2	0
ConMix	European	103	1.04 (1.02-1.06)	1.2×10-3
	East Asian	36	1.05 (0.67-1.65)	0.61
	meta-analysis		1.04 (1.02-1.06)	6.2×10-5	0
MR-PRESSO	European	103	1.05 (1.02-1.09)	5.0×10-4
	East Asian	36	1.09 (0.85-1.39)	0.51
	meta-analysis		1.06 (1.03-1.09)	2.5×10-4	0
